# Supplementary material for: Hierarchical Interfacial Construction by Grafting Cellulose Nanocrystals onto Carbon Fiber for Improving the Mechanical Performance of Epoxy Composites
Source: Nanomaterials (Basel). 2024 Sep 22;14(18):1537. doi: 10.3390/nano14181537 (PMC11434848; doi:10.3390/nano14181537)
Supplement: Supplementary file 1 [file nanomaterials-14-01537-s001.zip]

Archive with 1 entries (1 files):
- nanomaterials-3182369-supplementary.pdf
